# Supplementary material for: Interactions of Amino Group Functionalized Tetraphenylvinyl and DNA: A Label-Free “On-Off-On” Fluorescent Aptamer Sensor toward Ampicillin
Source: Biosensors (Basel). 2023 Apr 27;13(5):504. doi: 10.3390/bios13050504 (PMC10216731; doi:10.3390/bios13050504)
Supplement: Supplementary file 1 [file biosensors-13-00504-s001.zip]

Archive with 1 entries (1 files):
- biosensors-2303061-supplementary.pdf
